# Supplementary material for: Radiomic Based Machine Learning Performance for a Three Class Problem in Neuro-Oncology: Time to Test the Waters?
Source: Cancers (Basel). 2021 May 24;13(11):2568. doi: 10.3390/cancers13112568 (PMC8197204; doi:10.3390/cancers13112568)
Supplement: Supplementary file 1 [file cancers-13-02568-s001.zip]

Archive with 1 entries (1 files):
- cancers-1132948-supplementary .pdf
